# Supplementary material for: Genetic Analysis of the Peach SnRK1β3 Subunit and Its Function in Transgenic Tomato Plants
Source: Genes (Basel). 2024 Dec 6;15(12):1574. doi: 10.3390/genes15121574 (PMC11675834; doi:10.3390/genes15121574)
Supplement: Supplementary file 1 [file genes-15-01574-s001.zip]

Archive with 4 entries (4 files):
- S table.pdf
- S1.pdf
- S2.pdf
- S3.pdf
